# Supplementary material for: Nodes-and-connections RNAi knockdown screening: identification of a signaling molecule network involved in fulvestrant action and breast cancer prognosis
Source: Oncogenesis. 2015 Oct 19;4(10):e172–. doi: 10.1038/oncsis.2015.32 (PMC4632093; doi:10.1038/oncsis.2015.32)
Supplement: Supplementary Table 2 [file oncsis201532x4.xlsx]

## Sheet: Supplementary Table 2.csv
Supplementary Table 2
Human breast cancer cohort mRNA expression data sets subjected to in silico surivival analysis
Dataset	Pubmed ID	GEO
Bos (2009)	19421193	GSE12276
Chin (2006)	17157792	Not deposited in GEO
Desmedt (2007)	17545524	GSE7390
Foekens (2006)	16505412	GSE3453
Ivshina (2006)	17079448	GSE4922
Loi (2008)	18498629	GSE9195
Ma (2004)	15193263	GSE1378
Miller (2005)	16141321	GSE3494
Minn (2005)	16049480	GSE2603
Perreard (2006)	16626501	GSE2607
Sabatier (2010)	20490655	GSE21653
Sotiriou (2006)	16478745	GSE2990
van de Vijver (2002)	12490681	Not deposited in GEO
van't Veer (2002)	11823860	Not deposited in GEO
Wang (2005)	15721472	GSE2034
Zhou (2007)	17407600	GSE7378
