# Supplementary material for: Nodes-and-connections RNAi knockdown screening: identification of a signaling molecule network involved in fulvestrant action and breast cancer prognosis
Source: Oncogenesis. 2015 Oct 19;4(10):e172–. doi: 10.1038/oncsis.2015.32 (PMC4632093; doi:10.1038/oncsis.2015.32)
Supplement: Supplementary Table 3 [file oncsis201532x5.xlsx]

## Sheet: Supplementary Table 3.csv
Supplementary Table 3
Genes subjected to in silico surivival analysis
symbol	GenBank ID
CSK	1445
STAT3	6774
STAT5A	6776
STAT5B	6777
ERBB4	2066
DAPK1	1612
DAPK2	23604
DAPK3	1613
ROCK1	6093
CAMK1D	57118
CAMK4	814
CALM1	801
MYLK	4638
MAP2K7	5609
MAP2K2	5605
MAPK9	5601
