# Supplementary material for: Nodes-and-connections RNAi knockdown screening: identification of a signaling molecule network involved in fulvestrant action and breast cancer prognosis
Source: Oncogenesis. 2015 Oct 19;4(10):e172–. doi: 10.1038/oncsis.2015.32 (PMC4632093; doi:10.1038/oncsis.2015.32)
Supplement: Supplementary Table 4 [file oncsis201532x6.xlsx]

## Sheet: selected
Patient ID	Neoadjuvant Chemotherapy	Surgical Operation	NG	ER	PgR	p53	MIB-1	bcl-2	ly	v	HER2	T	N	M	Stage	Endocrine Therapy	Chemotherapy	Recurrence
0208		total mastectomy + reconstruction	3	－	－	>90%	80%	<1%	-	-	1		0	0	0	-	paclitaxel	yes
2238		total mastectomy + axillary clearance with sentinel node biopsy	1	－	－	20%	20%	<1%			1	1	1	0	IIb	-	docetaxel	yes
0880		total mastectomy + axillary clearance with sentinel node biopsy	1	＋	±	<1%	2-3%	>90%	2	0	0	2	1	0	IIB	-	docetaxel	yes
1363	(doxorubicin + paclitaxel) x 6 cycles	total mastectomy with tissue expander	3	±	－	<1%	50%	<1%	1	0	1	4	1	0	IIIb	-	paclitaxel	yes
2459		partial mastectomy with sentinel node biopsy	3	－	－	80%	30%	<1%	0	0		2	0	0	IIa	-	docetaxel	no
2273	(doxorubicin + paclitaxel) x 6 cycles	partial mastectomy + axillary clearance with tissue expander	3	－	－	0%	60%	50%	1	0	1	2	1	0	IIb	-	docetaxel	no
1255	(doxorubicin + paclitaxel) x 6 cycles	partial mastectomy + axillary clearance	3	－	－	<1%	70%	<1%			0	2	1	0	IIB	-	docetaxel	no
3789		total mastectomy + axillary clearance	3	－	－	>90%	60%	<1%	1	2	0	4	1	0	IIIa	-	paclitaxel	no
2314		total mastectomy + axillary clearance with sentinel node biopsy	1	±	－	10%	5%	<1%	1	0	1	2	0	0	IIa	letrozole		yes
2985		partial mastectomy + axillary clearance	2	＋	＋	10%	20%	>90%	0	2	0	2	1	0	IIb	tamoxifen	taxotere + cyclophosphamide	yes
2603	(doxorubicin + paclitaxel) x 6 cycles	total mastectomy	2	－	－	0%	5-6%				3	3	1	0	IIIb	letrozole	herceptin	yes
0240		total mastectomy + axillary clearance	3	＋	＋	50%	50%	>90%	2	2	0	4	1	0	IIIb	exemestane	herceptin	yes
0859		total mastectomy + axillary clearance with tissue expander	2	＋	＋	60%	30%	60%	2	0	1	2	1	1	IV	tremifene	navelbine	yes
0443		total mastectomy with sentinel node biopsy	2	－	－	>90%	10%	<1%	0	0	1	2	0	0	IIa	anastrozole		no
4107		total mastectomy + axillary clearance	1	＋	－	<1%	10%	80%	2	0	1	2	1	0	IIb	anastrozole		no
0963	(doxorubicin + paclitaxel) x 6 cycles	total mastectomy	2	＋	±	60%	40%	0%	1	0	3	3	1	0	IIIa	tamoxifen	herceptin	no
2765	(doxorubicin + paclitaxel) x 6 cycles	partial mastectomy with sentinel node biopsy	2	＋	±	1-2%	5%	>90%	1	0	0	4	1	0	IIIb	tamoxifen		no
2260		total mastectomy + axillary clearance	1	＋	＋	<1%	2-3%	>90%	0	0	0	4	1	0	IIIB	anastrozole		no
Supplementary Table 4. Clinical profiles of breast cancer patients.
All patients received neoadjuvant chemotherapy, surgica operations, and chemotherapy at the Rinku General Medical Center between 2005-2008.
