# Supplementary material for: Nodes-and-connections RNAi knockdown screening: identification of a signaling molecule network involved in fulvestrant action and breast cancer prognosis
Source: Oncogenesis. 2015 Oct 19;4(10):e172–. doi: 10.1038/oncsis.2015.32 (PMC4632093; doi:10.1038/oncsis.2015.32)
Supplement: Supplementary Table 5 [file oncsis201532x7.xlsx]

## Sheet: Toshi
Horm. Ther.	Recurrence	Sample	CALM	CSK	DAPK1	ERBB4	JNK2	MEK2	MLCK	STAT3	STAT5	ZIPK	TOTAL
n	y	1363	0	0	0	0	1	1	0	0	0	0	2
y	y	0240	0	0	0	0	0	0	1	1	0	0	2
n	y	0208	0	0	0	1	0	2	2	0	0	0	5
n	y	0880	1	3	1	0	1	0	0	1	0	1	8
y	y	2314	1	2	1	1	1	0	0	1	1	1	9
y	y	2985	1	1	1	3	0	1	1	0	1	0	9
y	y	0859	0	2	2	2	0	1	2	0	0	1	10
n	n	1255	3	1	3	1	1	0	2	0	1	0	12
y	n	0443	2	3	2	2	2	1	1	2	0	1	16
n	n	2273	1	2	0	3	2	3	2	0	1	3	17
n	y	2238	4	2	3	2	2	0	3	1	4	2	23
y	n	4107	2	4	1	3	3	2	3	2	2	3	25
n	n	2459	3	2	2	2	3	4	1	3	4	2	26
n	n	3789	3	3	4	2	2	3	3	3	3	2	28
y	n	0963	2	4	2	4	3	4	3	4	2	3	31
y	y	2603	3	1	4	3	4	3	4	2	4	4	32
y	n	2260	4	3	4	4	3	4	3	3	4	4	36
y	n	2765	4	4	3	4	4	3	4	4	3	4	37

## Sheet: KJI
Horm. Ther.	Recurrence	Sample	CALM	CSK	DAPK1	ERBB4	JNK2	MEK2	MLCK	STAT3	STAT5	ZIPK	TOTAL
n	y	1363	0	0	0	0	2	1	0	0	0	0	3
y	y	0240	0	0	0	0	0	0	0	1	0	0	1
n	y	0208	0	0	0	1	0	2	2	0	0	0	5
n	y	0880	1	3	1	0	1	0	0	2	0	1	9
y	y	2314	0	3	1	1	0	0	0	1	1	1	8
y	y	2985	1	1	1	3	0	1	0	0	0	0	7
y	y	0859	0	2	2	2	0	1	1	1	0	0	9
n	n	1255	3	2	3	1	1	0	2	0	1	0	13
y	n	0443	1	3	1	2	2	1	0	2	0	1	13
n	n	2273	0	2	0	3	2	3	1	0	0	3	14
n	y	2238	4	2	3	2	2	0	3	1	4	1	22
y	n	4107	1	4	1	2	3	2	2	2	1	2	20
n	n	2459	4	2	2	2	3	4	0	3	3	2	25
n	n	3789	3	3	4	2	2	3	3	3	2	2	27
y	n	0963	2	4	2	4	3	4	3	4	2	3	31
y	y	2603	3	2	4	3	4	3	4	2	4	4	33
y	n	2260	4	3	4	4	3	3	3	3	4	4	35
y	n	2765	4	4	3	3	4	3	4	4	2	4	35

## Sheet: combined
Horm. Ther.	Recurrence	Sample	CALM	CSK	DAPK1	ERBB4	JNK2	MEK2	MLCK	STAT3	STAT5	ZIPK	TOTAL
n	y	1363	0	0	0	0	1	1	0	0	0	0	2
y	y	0240	0	0	0	0	0	0	1	1	0	0	2
n	y	0208	0	0	0	1	0	2	2	0	0	0	5
n	y	0880	1	3	1	0	1	0	0	1	0	1	8
y	y	2314	1	2	1	1	1	0	0	1	1	1	9
y	y	2985	1	1	1	3	0	1	1	0	1	0	9
y	y	0859	0	2	2	2	0	1	2	0	0	1	10
n	n	1255	3	1	3	1	1	0	2	0	1	0	12
y	n	0443	2	3	2	2	2	1	1	2	0	1	16
n	n	2273	1	2	0	3	2	3	2	0	1	3	17
n	y	2238	4	2	3	2	2	0	3	1	4	2	23
y	n	4107	2	4	1	3	3	2	3	2	2	3	25
n	n	2459	3	2	2	2	3	4	1	3	4	2	26
n	n	3789	3	3	4	2	2	3	3	3	3	2	28
y	n	0963	2	4	2	4	3	4	3	4	2	3	31
y	y	2603	3	1	4	3	4	3	4	2	4	4	32
y	n	2260	4	3	4	4	3	4	3	3	4	4	36
y	n	2765	4	4	3	4	4	3	4	4	3	4	37
Horm. Ther.	Recurrence	Sample	CALM	CSK	DAPK1	ERBB4	JNK2	MEK2	MLCK	STAT3	STAT5	ZIPK	TOTAL
n	y	1363	0	0	0	0	2	1	0	0	0	0	3
y	y	0240	0	0	0	0	0	0	0	1	0	0	1
n	y	0208	0	0	0	1	0	2	2	0	0	0	5
n	y	0880	1	3	1	0	1	0	0	2	0	1	9
y	y	2314	0	3	1	1	0	0	0	1	1	1	8
y	y	2985	1	1	1	3	0	1	0	0	0	0	7
y	y	0859	0	2	2	2	0	1	1	1	0	0	9
n	n	1255	3	2	3	1	1	0	2	0	1	0	13
y	n	0443	1	3	1	2	2	1	0	2	0	1	13
n	n	2273	0	2	0	3	2	3	1	0	0	3	14
n	y	2238	4	2	3	2	2	0	3	1	4	1	22
y	n	4107	1	4	1	2	3	2	2	2	1	2	20
n	n	2459	4	2	2	2	3	4	0	3	3	2	25
n	n	3789	3	3	4	2	2	3	3	3	2	2	27
y	n	0963	2	4	2	4	3	4	3	4	2	3	31
y	y	2603	3	2	4	3	4	3	4	2	4	4	33
y	n	2260	4	3	4	4	3	3	3	3	4	4	35
y	n	2765	4	4	3	3	4	3	4	4	2	4	35
Horm. Ther.	Recurrence	Sample	CALM	CSK	DAPK1	ERBB4	JNK2	MEK2	MLCK	STAT3	STAT5	ZIPK	TOTAL
n	y	1363	0	0	0	0	1.5	1	0	0	0	0	2.5
y	y	0240	0	0	0	0	0	0	0.5	1	0	0	1.5
n	y	0208	0	0	0	1	0	2	2	0	0	0	5
n	y	0880	1	3	1	0	1	0	0	1.5	0	1	8.5
y	y	2314	0.5	2.5	1	1	0.5	0	0	1	1	1	8.5
y	y	2985	1	1	1	3	0	1	0.5	0	0.5	0	8
y	y	0859	0	2	2	2	0	1	1.5	0.5	0	0.5	9.5
n	n	1255	3	1.5	3	1	1	0	2	0	1	0	12.5
y	n	0443	1.5	3	1.5	2	2	1	0.5	2	0	1	14.5
n	n	2273	0.5	2	0	3	2	3	1.5	0	0.5	3	15.5
n	y	2238	4	2	3	2	2	0	3	1	4	1.5	22.5
y	n	4107	1.5	4	1	2.5	3	2	2.5	2	1.5	2.5	22.5
n	n	2459	3.5	2	2	2	3	4	0.5	3	3.5	2	25.5
n	n	3789	3	3	4	2	2	3	3	3	2.5	2	27.5
y	n	0963	2	4	2	4	3	4	3	4	2	3	31
y	y	2603	3	1.5	4	3	4	3	4	2	4	4	32.5
y	n	2260	4	3	4	4	3	3.5	3	3	4	4	35.5
y	n	2765	4	4	3	3.5	4	3	4	4	2.5	4	36

## Sheet: Statistics
Endcr. Ther.	Recurrence	Patient ID	CALM	CSK	DAPK1	ERBB4	JNK2	MEK2	MLCK	STAT3	STAT5	ZIPK	TOTAL	MEAN	SEM
no	yes	1363	0	0	0	0	1.5	1	0	0	0	0	2.5						No endocrine therapy
no	yes	0208	0	0	0	1	0	2	2	0	0	0	5						Test on recurrence (+/-)
no	yes	0880	1	3	1	0	1	0	0	1.5	0	1	8.5						F-test, p = 0.728
no	yes	2238	4	2	3	2	2	0	3	1	4	2	23	9.75	4.58485				t-test, p = 0.124
yes	yes	0240	0	0	0	0	0	0	0.5	1	0	0	1.5
yes	yes	2314	0.5	2.5	1	1	0.5	0	0	1	1	1	8.5						With endocrine therapy
yes	yes	2985	1	1	1	3	0	1	0.5	0	0.5	0	8			Recurrence yes			Test on recurrence (+/-)
yes	yes	0859	0	2	2	2	0	1	1.5	0.5	0	0.5	9.5			MEAN	SEM		F-test, p = 0.638
yes	yes	2603	3	1.5	4	3	4	3	4	2	4	4	32.5	12	5.31507	11	3.39219		t-test, p = 0.046*
no	no	1255	3	1.5	3	1	1	0	2	0	1	0	12.5
no	no	2273	0.5	2	0	3	2	3	1.5	0	0.5	3	15.5						All patients
no	no	2459	3.5	2	2	2	3	4	0.5	3	3.5	2	25.5						Test on recurrence (+/-)
no	no	3789	3	3	4	2	2	3	3	3	2.5	2	27.5	20.25	3.68273				F-test, p = 0.715
yes	no	0443	1.5	3	1.5	2	2	1	0.5	2	0	1	14.5						t-test, p = 0.0086*
yes	no	4107	1.5	4	1	2.5	3	2	2.5	2	1.5	2.5	22.5
yes	no	0963	2	4	2	4	3	4	3	4	2	3	31			Recurrence no
yes	no	2260	4	3	4	4	3	3.5	3	3	4	4	35.5			MEAN	SEM
yes	no	2765	4	4	3	3.5	4	3	4	4	2.5	4	36	27.9	4.1334	24.5	2.96859
Supplementary Table 5. Immunohistochemistry scores and statistical analyses.
The 18 paraffin-embedded pathological slides of human breast cancer tissues were simultanesously stained
with an antibody for each nodal protein. Two examiners independently scored the intensities
of the slides using a 0-4 scale (0, no signal; 4 strongest signal among the slides for each antigen).
The table shows means of the independently determined scores.
